# Supplementary material for: High-Throughput Sequencing Assists Studies in Genomic Variability and Epidemiology of Little Cherry Virus 1 and 2 infecting Prunus spp. in Belgium
Source: Viruses. 2019 Jun 29;11(7):592. doi: 10.3390/v11070592 (PMC6669712; doi:10.3390/v11070592)
Supplement: Supplementary file 1 [file viruses-11-00592-s001.zip]

Archive with 2 entries (2 files):
- Tahzimaetal2019 Viruses SupplMat FiguresMapPhylogeneticData 140619 RT 518682.docx
- Tahzimaetal2019 Viruses Table SupplMat NGS Data subm 140619RT 518682.xlsx
