# Supplementary material for: High-Throughput Sequencing Assists Studies in Genomic Variability and Epidemiology of Little Cherry Virus 1 and 2 infecting Prunus spp. in Belgium
Source: Viruses. 2019 Jun 29;11(7):592. doi: 10.3390/v11070592 (PMC6669712; doi:10.3390/v11070592)
Supplement: Supplementary file 1 [file viruses-11-00592-s001.zip › Tahzimaetal2019 Viruses Table SupplMat NGS Data subm 140619RT 518682.xlsx]

## Sheet: List Tables
HTS assists Genomic Variability and Epidemiology Studies of Little Cherry Virus 1 and 2 infecting Prunus spp. in Belgium
	Tahzima et al., Viruses 2019
	*Correspondence: kris.dejonghe@ilvo.vlaanderen.be
Table S1
List of Isolates Little cherry virus 1 and 2 used for this study
Table S2
Sequence of the used of PCR primers for virus detection and respective references
Table S3
Background information of the sampled material for High-Throughput Sequencing
Table S4
List of Little cherry virus 1 and 2 Isolates and associated symptoms, used in this study

## Sheet: Table S1
HTS assists Genomic Variability and Epidemiology Studies of Little Cherry Virus 1 and 2 infecting Prunus spp. in Belgium
	Tahzima et al., Viruses 2019
	*Correspondence: kris.dejonghe@ilvo.vlaanderen.be
Supplementary Table S1
Sequence of the used of PCR primers for virus detection and respective references
	Virus	Primer Name	Primer Sequence (5'-3')	Position on the reference genome	Size of the amplified product	Funcion of the amplified region	Reference*
	CVA	CVA-7097U	GCTTAACTGCCAGAGCAATTAA	7149-7170	287bp	Polyproprotein	Isogai et al., 2004
		CVA-7383L	AAGGAAAAAGAATAAAAAGTCCTA	7411-7434
	LChV-1	LCUW7090	GGTTGTCCTCGGTTGATTAC	7089-7108	300bp	RdRp	Bajet et al., 2008
		LCUWc7389	GGCTTGGTTCCATACATCTC	7353-7353
	LChV-1	1LC_12776F	TCAAGAAAAGTTCTGGTGTGC	12785-12805	454bp	CP	Glasa et al., 2015
		1LC_ 13223R	CGAGCTAGACGTATCAGTATC	13184-13164
	LChV-2	PLC26L	GCAGTACGTTCGATAAGAG	4678-4696	409bp	RdRp	Eastwell and Bernardy, 2001
		PLC26R	AACCACTTGATAGTGTCCT	5944-5926
	LChV-2	LChV2-CP544RTF	CTAGCAGAGATACGCGAAGAAC	11288-11309	454bp	CP	This work**
		LChV2-CP544RTR	CCATCAACCACGTAAGGATAGAA	11831-11809
	PDV	PDV-17F	CGAAGTCTATTTCCGAGTGGATGC	1325-1348	303bp	CP	Massart et al., 2008
		PDV-12R	CACTGGCTTGTTTCGCTGTGAAC	1611-1633
	PrVF (RNA1)	PVF1-CAF	GARAGTTTCCTGARTGGATGCG	2827-2846	457bp	Polyproprotein	Delano et al., 2018
		PVF1-CAR	ACACTTGGGCAACATAACTGC	3258-3278
	PrVF (RNA2)	Fab-R2 1808F	ATYTTTTGGAATCCAGCTTGTC	1869-1890	738bp	Polyproprotein	Villamor et al., 2017
		Fab-R2 2546R	ATTCAAGGTTTTCAACYCGGGA	2586-2607
	* All references in main manuscript.
	** The PCR reactions were carried out in a total volume of 25 µl of PCR mixture containing 10 µM primers, 2.5 µl 10x FastStart™ Taq DNA Polymerase reaction mix and 0.2 µl of FastStart Taq DNA polymerase (5U/µl) (Roche, Vilvoorde, Belgium), 2 µl of 10x diluted cDNA nuclease-free milliQ water in a ABI9700 GeneAmp Thermal Cycler (Applied Biosystems, Foster City, CA, USA) under the following RT-PCR t…
	Delano, J. et al. 2018. Plant Dis. 102.7. DOI:10.1094/PDIS-12-17-1883-PDN
	Isogai, M. et al., 2004. J. Gen. Plant. Virol. 70,5 288-291.
	Massart et al., 2008. European J. Plant. Path. 122(4): 539-547. DOI: 10.1007/s10658-008-9322-1
	Villamor, D. E. V., et al. 2017. Arch. Virol. 162:811. DOI:10.1007/s00705-016-3141-z

## Sheet: Table S2
HTS assists Genomic Variability and Epidemiology Studies of Little Cherry Virus 1 and 2 infecting Prunus spp. in Belgium
	Tahzima et al., Viruses 2019
	*Correspondence: kris.dejonghe@ilvo.vlaanderen.be
Supplementary Table S2
List of Little cherry virus 1 and 2 Isolates used in this study
Isolate	Origin	Collection Date	Species	Variety	GenBank Accession Number
					RdRp	CP
Little cherry virus 1 (LChV-1)
GBVC_LChV1_009*	Belgium	2014	P. serrulata	Unknown	KY173000	KY173005
GBVC_LChV1_022	Belgium	2014	P. avium	Coralise	KY173001	N/A
GBVC_LChV1_029	Belgium	2015	P. domestica	Opal	KY173002	KY173006
GBVC_LChV1_065	Belgium	2016	P. avium	Kordia	KY173003	KY173007
GBVC_LChV1_073	Belgium	2016	P. domestica	Opal	KY173004	KY173008
GBVC_LChV1_062	Belgium	2016	P. avium	Burlat	MK895510	MK895510
GBVC_LChV1_068	Belgium	2016	P. avium	Bigarreau Burlat	MK895511	MK895511
GBVC_LChV1_101	Belgium	2016	P. avium	Bigarreau Burlat	MK895512	MK895512
G24 3	Greece	2012-13	P. avium	Burlat	HG792393	HG792409
PHLC28 5	Greece	2012-13	P. avium	Burlat	HG792417	HG792415
G18 2	Greece	2012-13	P. avium	Burlat	HG792419	HG792411
G55 3	Greece	2012-13	P. avium	Tragana Edessis	HG792395	HG792407
10 Chatz	Greece	2012-13	P. avium	Tragana Edessis	HG792396	HG792408
G15 3	Greece	2012-13	P. avium	Tragana Edessis	HG792397	HG792416
PHLC29 3	Greece	2012-13	P. avium	Burlat	HG792398	HG792410
GR	Greece	2012-13	P. avium	Ferovia	HG792420	HG792420
Peach	Greece	2012-13	P. persica	Unknown	HG792399	HG792413
20plum	Greece	2012-13	P. domestica	Unknown	HG792394	HG792412
No2 ISTO	Greece	2012-13	P. avium	Ferovia	HG792418	HG792414
V2356	Germany	2012	P. cerasus	Successa	JX669615	JX669615
ChDL2	China	2014	P. avium	Tieton	KM921658	N/A
TAIAN	China	2014	P. avium	Hongdeng	KR736335	KR736335
Ponferrada	Spain	2012	P. avium	Unknown	KX192367	KX192367
Jerte	Spain	2012	P. avium	Unknown	KX192366	KX192366
YD	South Korea	2011	P. persica	Unknown	KR080325	Y10237
Roma7	Italy	2012	P. cerasus	Unknown	JX961599	N/A
ITMAR	Italy	2010	P. cerasus	Marascadi Verona	EU715989	EU715989
ITBEA	Italy	2010	P. salicina	Black Beauty	N/A	EU716000
ITPER	Italy	2010	P. amygdalus	Persichina	N/A	EU715999
UW2	Germany	1996	P. avium	Unknown	Y10237	Y10237
1020C	Slovakia	2015	P. avium	Unknown	N/A	KP861756
1044C	Slovakia	2015	P. avium	Unknown	N/A	KP861750
16C	Slovakia	2015	P. avium	Unknown	N/A	KP861755
Apr153	Czech Republic	2016	P. armeniaca	Velkopavlovicka VP-LE-12/6	N/A	KY368382
Apr160	Czech Republic	2016	P. armeniaca	Magiar	N/A	KY368384
Apr161	Czech Republic	2016	P. armeniaca	Madarska	N/A	KY368385
X93351		1995	P. avium	Unknown	X93351	X93351
PR3552	France		P. domestica subsp. Insititia	Quetsche precoce d'Hersingen	N/A	KP789483
PR2910	France		P. domestica	Quetsche precoce d'Hersingen	N/A	KT347315
Kyoto-2	Japan	2015	Prunus serrulata	Unknown	MG934545	MG934545
P8-23	Spain	2017	P. avium	Unknown	MH300060	MH300060
P8-42	Greece	2016	P. avium	Unknown	MH300061	MH300061
C118-Iso13	Greece	2017	P. avium	Unknown	MH364115	MH364115
C118-Iso15	Greece	2018	P. avium	Unknown	MH364116	MH364116
Little cherry virus 2 (LChV-2)
LC5	Canada	1996	P. avium	Lambert	AF295922	AF416335
USA6b	USA	1996	P. avium	Unknown	AF531505	AF531505
M75	Croatia	2014	P. cerasus	Marasca	KT369316	N/A
Jeju05	South Korea	2012	P. yedoensis	Unknown	KP410830	N/A
Jeju63	South Korea	2012	P. yedoensis	Unknown	KP410831	N/A
Anning26	China	2009	P. serrulata	Unknown	HQ412772	N/A
C14	Poland	2006	P. avium	Elton	N/A	EU153101
Rube 74	Czech Republic	2014	P. avium	Unknown	MF069043	MF069043
TA	China	2016	P. avium	Unknown	MG881767	MG881767
GBVC_LChV2_006	Belgium	2014	P. avium	Unknown	N/A	N/A
GBVC_LChV2_007	Belgium	2014	P. avium	Unknown	N/A	N/A
GBVC_LChV2_010	Belgium	2014	P. avium	Unknown	N/A	N/A
GBVC_LChV2_011	Belgium	2014	P. avium	Unknown	N/A	N/A
GBVC_LChV2_012	Belgium	2014	P. avium	Unknown	N/A	N/A
GBVC_LChV2_013	Belgium	2014	P. avium	Unknown	N/A	N/A
GBVC_LChV2_014	Belgium	2014	P. avium	Unknown	N/A	N/A
GBVC_LChV2_015	Belgium	2014	P. avium	Unknown	N/A	N/A
GBVC_LChV2_016	Belgium	2014	P. avium	Unknown	N/A	N/A
GBVC_LChV2_017	Belgium	2015	P. avium	Unknown	N/A	N/A
GBVC_LChV2_20	Belgium	2015	P. avium	Unknown	N/A	N/A
GBVC_LChV2_21	Belgium	2015	P. avium	Unknown	N/A	N/A
GBVC_LChV2_022	Belgium	2015	P. avium	Unknown	N/A	N/A
GBVC_LChV2_023	Belgium	2016	P. avium	Unknown	N/A	N/A
GBVC_LChV2_029	Belgium	2016	P. avium	Unknown	N/A	N/A
GBVC_LChV2_33	Belgium	2016	P. avium	Unknown	N/A	N/A
GBVC_LChV2_34	Belgium	2016	P. avium	Unknown	N/A	N/A
GBVC_LChV2_35	Belgium	2016	P. avium	Unknown	N/A	N/A
GBVC_LChV2_37	Belgium	2016	P. avium	Unknown	N/A	N/A
GBVC_LChV2_38	Belgium	2016	P. avium	Unknown	N/A	N/A
GBVC_LChV2_39	Belgium	2015	P. avium	Unknown	N/A	N/A
GBVC_LChV2_40	Belgium	2015	P. avium	Unknown	N/A	N/A
GBVC_LChV2_41	Belgium	2015	P. avium	Hedelfinger	N/A	N/A
GBVC_LChV2_81	Zwitserland	2016	P. avium	Bing 28395	N/A	N/A
GBVC_LChV2_85	Zwitserland	2016	P. avium	Bing 28395	N/A	N/A
GBVC_LChV2_42	Belgium	2015	P. avium	Unknown	N/A	N/A
GBVC_LChV2_071	Belgium	2017	P. avium	Bigareau Burlat	MK895513	MK895513
GBVC_LChV2_100	Belgium	2017	P. avium	Different varieties	MK803502	MK803502
* GBVC - ILVO Virus collection, Merelbeke, Belgium. Only representative Belgian isolates with accession numbers are listed in this table.
N/A - Data Not Available

## Sheet: Table S3
HTS assists Genomic Variability and Epidemiology Studies of Little Cherry Virus 1 and 2 infecting Prunus spp. in Belgium
	Tahzima et al., Viruses 2019
	*Correspondence: kris.dejonghe@ilvo.vlaanderen.be
Supplementary Table S3
Basic information of the sampled material for HTS
	GBVC ID	GenBankk Acession Number	Organism	Samples used for RNA Total Pools					Number of Raw Reads	Number of Mapped Reads (duplicates removed)	Closest Accession Number (BLAST % Identity )	Number of Contigs	% Coverage (CLC)
				Genus / Family	Variety	Origin	Number of tested trees	Etiology
	GBVC_CVA_001	MK847263	Cherry virus A	Capillovirus / Betaflexiviridae	Bigareau Burlat	Open Field	3	Symptomatic Tree	37813103	6220	KY510859 (97,70)	121	1
	GBVC_CVA_002	MK847264	Cherry virus A	Capillovirus / Betaflexiviridae	Bigareau Burlat	Open Field	1	Symptomatic Tree	1116493	23 725	KY510892 (91,38%)	3	1
	GBVC_CVA_003	MK847265	Cherry virus A	Capillovirus / Betaflexiviridae	Bigareau Burlat	Open Field	1	Symptomatic Tree	1116493	28 886	KY510872 (99,66%)	9	1
	GBCV_PDV_001	MK834274, MK834275, MK834276	Prune Dwarf virus	Ilarvirus / Bromoviridae	Bigareau Burlat	Open Field	3	Symptomatic Tree	37813103	RNA1 3066, RNA2 1785, RNA3 4102	RNA1 KU215402 (98,72), RNA2 KU215403 (97,73%), RNA3 KU949348 (93%)	46	1
	GBVC_PrVF_001	MK834285, MK834287	Prunus virus F	Fabavirus / Secoviridae	Korvic/Gisela5	Stock Nurseries	10	Non Symptomatic Tree	22257485	RNA1 3422, RNA1 3273	RNA1 NC_039077 (99,27%), RNA2 NC_039077 (99.27%)	16	1
	GBVC_PrVF_002	MK834286	Prunus virus F	Fabavirus / Secoviridae	Korvic/Gisela5	Stock Nurseries	10	Symptomatic Tree	22257485	RNA2 6489	RNA2 NC_039078 (99.14%)	39	1
	GBVC_LChV1_062	MK895510	Little cherry virus 1	Velarivirus / Closteroviridae	Bigareau Burlat	Open Field	1	Symptomatic Tree	1116493	17 178	MH300061 (90,85)	514	0.99
	GBVC_LChV1_068	MK895511	Little cherry virus 1	Velarivirus / Closteroviridae	Bigareau Burlat	Open Field	3	Symptomatic Tree	37813103	3777	KX192366 (97,51%)	61	0.99
	GBVC_LChV1_101	MK895512	Little cherry virus 1	Velarivirus / Closteroviridae	Mixed Cultivars	Greenhouse	10	Non Symptomatic Tree	22257485	6284	KX192367 (97,07%)	58	1
	GBVC_LChV2_100	MK803502	Little cherry virus 2	Ampelovirus / Closteroviridae	Mixed Cultivars	Stock Nurseries	10	Symptomatic Tree	22257485	18 037	AF531505 (100%)	198	1
	GBVC_LChV2_071	MK895513	Little cherry virus 2	Ampelovirus / Closteroviridae	Bigareau Burlat	Open Field	3	Symptomatic Tree	37813103	10 394	AF531505 (97,85%)	130	0.998

## Sheet: Table S4
HTS assists Genomic Variability and Epidemiology Studies of Little Cherry Virus 1 and 2 infecting Prunus spp. in Belgium
	Tahzima et al., Viruses 2019
	*Correspondence: kris.dejonghe@ilvo.vlaanderen.be
Supplementary Table S4
List of Little cherry virus 1 and 2 Isolates and associated symptoms, used in this study
Isolate	Origin	Collection Date	Species	Etiology	Variety	GenBank Accession Number
						RdRp	CP
Little cherry virus 1 (LChV-1)
GBVC_LChV1_009*	Belgium	2014	P. serrulata	No Symptoms	Unknown	KY173000	KY173005
GBVC_LChV1_022	Belgium	2014	P. avium	Symptoms	Coralise	KY173001	N/A
GBVC_LChV1_029	Belgium	2015	P. domestica	No Symptoms	Opal	KY173002	KY173006
GBVC_LChV1_065	Belgium	2016	P. avium	Symptoms	Kordia	KY173003	KY173007
GBVC_LChV1_073	Belgium	2016	P. domestica	No Symptoms	Opal	KY173004	KY173008
GBVC_LChV1_062	Belgium	2016	P. avium	Symptoms	Burlat	MK895510	MK895510
GBVC_LChV1_068	Belgium	2016	P. avium	Symptoms	Bigarreau Burlat	MK895511	MK895511
GBVC_LChV1_101	Belgium	2016	P. avium	Symptoms	Bigarreau Burlat	MK895512	MK895512
Little cherry virus 2 (LChV-2)
GBVC_LChV2_006	Belgium	2014	P. avium	Symptoms	Unknown	N/A	N/A
GBVC_LChV2_007	Belgium	2014	P. avium	Symptoms	Unknown	N/A	N/A
GBVC_LChV2_010	Belgium	2014	P. avium	Symptoms	Unknown	N/A	N/A
GBVC_LChV2_011	Belgium	2014	P. avium	Symptoms	Unknown	N/A	N/A
GBVC_LChV2_012	Belgium	2014	P. avium	Symptoms	Unknown	N/A	N/A
GBVC_LChV2_013	Belgium	2014	P. avium	Symptoms	Unknown	N/A	N/A
GBVC_LChV2_014	Belgium	2014	P. avium	Symptoms	Unknown	N/A	N/A
GBVC_LChV2_015	Belgium	2014	P. avium	Symptoms	Unknown	N/A	N/A
GBVC_LChV2_016	Belgium	2014	P. avium	Symptoms	Unknown	N/A	N/A
GBVC_LChV2_017	Belgium	2015	P. avium	Symptoms	Unknown	N/A	N/A
GBVC_LChV2_20	Belgium	2015	P. avium	Symptoms	Unknown	N/A	N/A
GBVC_LChV2_21	Belgium	2015	P. avium	Symptoms	Unknown	N/A	N/A
GBVC_LChV2_022	Belgium	2015	P. avium	Symptoms	Unknown	N/A	N/A
GBVC_LChV2_023	Belgium	2016	P. avium	Symptoms	Unknown	N/A	N/A
GBVC_LChV2_029	Belgium	2016	P. avium	Symptoms	Unknown	N/A	N/A
GBVC_LChV2_33	Belgium	2016	P. avium	Symptoms	Unknown	N/A	N/A
GBVC_LChV2_34	Belgium	2016	P. avium	Symptoms	Unknown	N/A	N/A
GBVC_LChV2_35	Belgium	2016	P. avium	Symptoms	Unknown	N/A	N/A
GBVC_LChV2_37	Belgium	2016	P. avium	Symptoms	Unknown	N/A	N/A
GBVC_LChV2_38	Belgium	2016	P. avium	Symptoms	Unknown	N/A	N/A
GBVC_LChV2_39	Belgium	2015	P. avium	Symptoms	Unknown	N/A	N/A
GBVC_LChV2_40	Belgium	2015	P. avium	Symptoms	Unknown	N/A	N/A
GBVC_LChV2_41	Belgium	2015	P. avium	Symptoms	Hedelfinger	N/A	N/A
GBVC_LChV2_81	Zwitserland	2016	P. avium	Symptoms	Bing 28395	N/A	N/A
GBVC_LChV2_85	Zwitserland	2016	P. avium	Symptoms	Bing 28395	N/A	N/A
GBVC_LChV2_42	Belgium	2015	P. avium	Symptoms	Unknown	N/A	N/A
GBVC_LChV2_071	Belgium	2017	P. avium	Symptoms	Bigareau Burlat	MK895513	MK895513
GBVC_LChV2_100	Belgium	2017	P. avium	Symptoms	Different varieties	MK803502	MK803502
* GBVC - ILVO Virus collection, Merelbeke, Belgium. Only representative Belgian isolates with accession numbers are listed in this table.
N/A - Data Not Available
